# Supplementary material for: Phytochemical Screening, Antioxidant, and Enzyme Inhibitory Properties of Three Prangos Species (P. heyniae, P. meliocarpoides var. meliocarpoides, and P. uechtritzii) Depicted by Comprehensive LC-MS and Multivariate Data Analysis
Source: Antioxidants (Basel). 2022 Aug 30;11(9):1712. doi: 10.3390/antiox11091712 (PMC9495836; doi:10.3390/antiox11091712)
Supplement: Supplementary file 1 [file antioxidants-11-01712-s001.zip]

Archive with 1 entries (1 files):
- antioxidants-1843286-supplementary.pptx
